# Supplementary material for: TSC1/mTOR-controlled metabolic–epigenetic cross talk underpins DC control of CD8+ T-cell homeostasis
Source: PLoS Biol. 2019 Aug 21;17(8):e3000420. doi: 10.1371/journal.pbio.3000420 (PMC6719877; doi:10.1371/journal.pbio.3000420)
Supplement: S1 Table — (XLSX) [file pbio.3000420.s008.xlsx]

## Sheet: Sheet1
Primers for real-time PCR
Gene name	Forward (5’ to 3’)	Reverse (5’ to 3’)
H2-K1	GTGATCTCTGGCTGTGAAGT	GTCTCCACAAGCTCCATGTC
H2-D1	GGTGCTGCAGAGCATTACAA	GGTCTCCACAAGCTCCATGT
B2m	CCCCACTGAGACTGATACATACG	CGATCCCAGTAGACGGTCTTG
Il7	CTAAATCGTGCTGCTCGCAAGT	TTGTGCAGTTCACCAGTGTTTG
Il15	GCTCTTCAAAGCACTGCCTCTT	CTGCCATCCATCCAGAACTCTT
Il15ra	CTACAGGGACAGGCAGTCACAA	CATTTTGGAACTGTGGGGAGAA
H2-Aa	GAGTCACACCCTGGAAAGGA	ACAGCCTCAGGGTCAAGAGA
H2-Ab1	TCATCCGTCACAGGAGTCAG	TCACAAGAGCTGAGGTGGTG
Acaca	GGAGATGCTCCCATTGATTTTG	CTGTTCCAGAGCTGGGCTTAAA
Hk2	TGATCGCCTGCTTATTCACGG	AACCGCCTAGAAATCTCCAGA
Scap	ATTTGCTCACCGTGGAGATGTT	GAAGTCATCCAGGCCACTACTAATG
Hmgcr	CTTGTGGAATGCCTTGTGATTG	AGCCGAAGCAGCACATGAT
Ldha	CATTGTCAAGTACAGTCCACACT	TTCCAATTACTCGGTTTTTGGGA
Fasn	GCTGCGGAAACTTCAGGAAAT	AGAGACGTGTCACTCCTGGACTT
Slc2a1	GGCATGTGCTTCCAGTATGTG	GCCTTTGGTCTCAGGGACTTT
Tsc1	CAGCATGCACTCAGGAACAGAA	TGCAGACTCACCTTCCACATCT
Il2	GGAGCAGCTGTTGATGGACCTA	ACCTGCTTGGGCAAGTAAAA
Primers for ChIP-qPCR	Forward (5’ to 3’)	Reverse (5’ to 3’)
H2-K1-1	CACAGGGTTCAGGCAAAGTCT	CCCAGGTTAGGTGCAGAAGTG
H2-K1-2	CCCACACTCGCTGAGGTATTT	CGGCTCATATCTCGGATTCTC
Il7-1	AACTTCTATGTGCCCCCAACT	GCACCTGCTCAGGTAGGACTT
Il7-2	GGGAAGACGCTGAGGGTATAA	GCTCTGGCTTTGCCATAACTT
Primers for shRNAs
shACC1-1-F	CCGGGGTTACACCTGAAGACCTTAACTCGAGTTAAGGTCTTCAGGTGTAACCTTTTTG
shACC1-1-R	AATTCAAAAAGGTTACACCTGAAGACCTTAACTCGAGTTAAGGTCTTCAGGTGTAACC
shACC1-2-F	CCGGGCTTACGTCTGGGACAATAATCTCGAGATTATTGTCCCAGACGTAAGCTTTTTG
shACC1-2-R	AATTCAAAAAGCTTACGTCTGGGACAATAATCTCGAGATTATTGTCCCAGACGTAAGC
shACLY-1-F	CCGGGCAAAGAACTCCTGTACAAGTCTCGAGACTTGTACAGGAGTTCTTTGCTTTTTG
shACLY-1-R	AATTCAAAAAGCAAAGAACTCCTGTACAAGTCTCGAGACTTGTACAGGAGTTCTTTGC
shACLY-2-F	CCGGGCATTAAGCCTGGATGCTTTACTCGAGTAAAGCATCCAGGCTTAATGCTTTTTG
shACLY-2-R	AATTCAAAAAGCATTAAGCCTGGATGCTTTACTCGAGTAAAGCATCCAGGCTTAATGC
