# Supplementary material for: TSC1/mTOR-controlled metabolic–epigenetic cross talk underpins DC control of CD8+ T-cell homeostasis
Source: PLoS Biol. 2019 Aug 21;17(8):e3000420. doi: 10.1371/journal.pbio.3000420 (PMC6719877; doi:10.1371/journal.pbio.3000420)
Supplement: S1 Data — (XLSX) [file pbio.3000420.s009.xlsx]

## Sheet: Fig 1A
% of total splenocytes
	WT				Mean±SEM	Tsc1DC-/-				Mean±SEM
cDC	1.186	1.137	1.333	1.211	1.217 ± 0.04169	0.848	0.967	1.622	1.529	1.242 ± 0.1953
CD4+ cDC	0.873	0.852	0.952	0.728	0.8513 ± 0.04638	0.56	0.622	1.204	1.209	0.8988 ± 0.1781
CD8+ cDC	0.108	0.079	0.1	0.257	0.136 ± 0.04079	0.125	0.118	0.143	0.078	0.116 ± 0.01372
pDC	0.429	0.643	0.487	0.741	0.575 ± 0.07144	0.513	0.605	0.593	0.641	0.588 ± 0.027
Cell number (106)
	WT				Mean±SEM	Tsc1DC-/-				Mean±SEM
cDC	1.35215	1.19406	1.4932	1.52598	1.391 ± 0.07581	0.805447	0.956844	1.84964	1.49796	1.277 ± 0.2418
CD4+ cDC	0.995181	0.894349	1.06614	0.917116	0.9682 ± 0.03914	0.532401	0.616207	1.37244	1.18489	0.9265 ± 0.2076
CD8+ cDC	0.123316	0.082509	0.112438	0.323509	0.1604 ± 0.05504	0.118401	0.116735	0.162769	0.076096	0.1185 ± 0.0177
pDC	0.488983	0.67517	0.545338	0.93372	0.6608 ± 0.09897	0.487334	0.598484	0.676308	0.62844	0.5976 ± 0.04011

## Sheet: Fig 1B
% of total lymphocytes
	WT			Mean±SEM	Tsc1DC-/-			Mean±SEM
Mig DC	0.63	0.47	0.49	0.53 ± 0.05033	0.2	0.33	0.23	0.2533 ± 0.0393
Res DC	0.21	0.12	0.14	0.1567 ± 0.02728	0.13	0.15	0.11	0.13 ± 0.01155
Cell number (105)
	WT			Mean±SEM	Tsc1DC-/-			Mean±SEM
Mig DC	0.5878	0.5288	0.5277	0.5481 ± 0.01985	0.2284	0.335	0.2275	0.2636 ± 0.03568
Res DC	0.1959	0.135	0.1508	0.1606 ± 0.01825	0.1485	0.1523	0.1088	0.1365 ± 0.01391

## Sheet: Fig 1C
% of CD45+ cells
	WT						Mean±SEM	Tsc1DC-/-						Mean±SEM
DC	1.41	1.47	2.18	2.18	1.95	1.67	1.81 ± 0.1401	1.39	0.98	1.14	2.55	2.03	2.7	1.798 ± 0.3001
XCR1+	0.43005	0.59388	0.88508	1.17066	0.9243	0.88844	0.8154 ± 0.1074	0.65191	0.4018	0.55518	1.64475	1.11244	1.5957	0.9936 ± 0.2206
SIRPa+	0.75012	0.6027	0.89598	0.69542	0.7761	0.58116	0.7169 ± 0.04782	0.43785	0.3822	0.32718	0.4896	0.5684	0.7398	0.4908 ± 0.06039
Cell number (105)
	WT						Mean±SEM	Tsc1DC-/-						Mean±SEM
DC	0.3049	0.4057	0.4793	0.4492	0.5749	0.4908	0.4508 ± 0.03703	0.4102	0.2625	0.3338	0.6173	0.5829	0.7445	0.4919 ± 0.07574
XCR1+	0.093	0.1639	0.1946	0.2412	0.2725	0.2611	0.2044 ± 0.0279	0.1924	0.1076	0.1626	0.3982	0.3194	0.44	0.27 ± 0.05529
SIRPa+	0.1622	0.1664	0.197	0.1433	0.2288	0.1708	0.1781 ± 0.01236	0.1292	0.1024	0.0958	0.1185	0.1632	0.204	0.1355 ± 0.01679

## Sheet: Fig1D
% of total splenocytes
	WT				Mean±SEM	Tsc1DC-/-				Mean±SEM
T cells	17.6	16.4	19	15.6	17.15 ± 0.7411	10.3	7.97	8.29	8.37	8.733 ± 0.5296
CD8+ T	5.368	4.559	6.042	4.992	5.24 ± 0.3142	0.789	0.611	0.651	0.824	0.7188 ± 0.05181
CD4+ T	11.28	10.86	11.78	9.5	10.86 ± 0.4892	8.83	6.93	6.95	7.01	7.43 ± 0.467
B cells	60.3	58.8	56.5	61.6	59.3 ± 1.095	64.3	62.5	59.3	63.2	62.33 ± 1.074
Cell number (106)
	WT				Mean±SEM	Tsc1DC-/-				Mean±SEM
Spl. cells	114	105	112	126	114.3 ± 4.366	95	99	114	98	101.5 ± 4.252
B cells	68.742	61.74	63.28	77.616	67.84 ± 3.587	61.085	61.875	67.602	61.936	63.12 ± 1.505
T cells	20.064	17.22	21.28	19.656	19.56 ± 0.8513	9.785	7.8903	9.4506	8.2026	8.832 ± 0.4631
CD8+ T	6.11952	4.78716	6.76704	6.28992	5.991 ± 0.424	0.749531	0.605186	0.741872	0.807956	0.7261 ± 0.04293
CD4+ T	12.861	11.3996	13.1936	11.9705	12.36 ± 0.4103	8.38575	6.86456	7.9196	6.87378	7.511 ± 0.3825

## Sheet: Fig 1E
% of total lymphocytes
	WT				Mean±SEM	Tsc1DC-/-				Mean±SEM
T cells	68.5	73.1	62	61.8	66.35 ± 2.736	51.9	54.1	42.4	39.1	46.88 ± 3.628
CD8+ T	26.37	26.97	26.29	23.67	25.83 ± 0.7342	5.97	7.74	5.38	5.4	6.123 ± 0.5562
CD4+ T	40.21	44.37	34.29	36.28	38.79 ± 2.231	44.32	45.12	34.77	32.65	39.22 ± 3.212
B cells	28	24	30.5	30.2	28.18 ± 1.499	41.1	40.2	49.3	53.5	46.03 ± 3.225
Cell number (106)
	WT				Mean±SEM	Tsc1DC-/-				Mean±SEM
LN cells	7.63	9.15	8.22	8.38	8.345 ± 0.3131	9.33	8.59	8.71	7.93	8.64 ± 0.2869
T cells	5.22655	6.68865	5.0964	5.17884	5.548 ± 0.3813	4.84227	4.64719	3.69304	3.10063	4.071 ± 0.4094
B cells	2.1364	2.196	2.5071	2.53076	2.343 ± 0.1027	3.83463	3.45318	4.29403	4.24255	3.956 ± 0.1966
CD8+ T	2.01222	2.46811	2.16087	1.9835	2.156 ± 0.111	0.55686	0.66455	0.46902	0.42789	0.5296 ± 0.05242
CD4+ T	3.06798	4.06001	2.81831	3.03998	3.247 ± 0.2768	4.1353	3.87576	3.02829	2.58903	3.407 ± 0.3609

## Sheet: Fig 1F
% of total thymocytes	WT				mean±SEM	Tsc1DC-/-				mean±SEM
CD8+TCR+	1.945	1.711	2.469	1.93	2.014 ± 0.1609	0.933	1.368	1.057	1.166	1.131 ± 0.09223
CD4+TCR+	10.208	9.844	12.235	10.823	10.78 ± 0.5262	8.233	11.476	9.623	10.204	9.884 ± 0.6727
DN	2.87	3.17	2.12	2.84	2.75 ± 0.2228	2.98	2.9	2.78	2.86	2.88 ± 0.04163
DP	83.6	83.7	82.3	83	83.15 ± 0.3227	86.6	82.9	84.8	84	84.58 ± 0.7793
Cell number (106)	WT				mean±SEM	Tsc1DC-/-				mean±SEM
Total	94.4	103.8	96.5	86.9	95.4 ± 3.476	85.3	88.4	98.2	101.1	93.25 ± 3.795
CD8+TCR+	1.836	1.776	2.383	1.678	1.918 ± 0.1583	0.796	1.209	1.038	1.178	1.055 ± 0.09408
CD4+TCR+	9.636	10.218	11.806	9.405	10.27 ± 0.541	7.022	10.145	9.45	10.316	9.233 ± 0.7605
DN	2.709	3.29	2.046	2.468	2.628 ± 0.2597	2.542	2.564	2.73	2.891	2.682 ± 0.0814
DP	78.918	86.881	79.42	72.127	79.34 ± 3.015	73.87	73.284	83.274	84.924	78.84 ± 3.058

## Sheet: Fig 1G
% of CD8+ T cells	WT				mean±SEM	Tsc1DC-/-				mean±SEM
TN	71.3	72.2	74.4	67.1	71.25 ± 1.529	76.3	54.9	75.7	56	65.73 ± 5.938
TCM	22.3	22.4	19	21	21.18 ± 0.792	9.85	20	9.06	19	14.48 ± 2.911
TEM	4.61	3.45	4.62	4.51	4.298 ± 0.2836	10	21	9.82	13.9	13.68 ± 2.615

## Sheet: Fig 2A
% of total splenocytes
	WT			Mean±SEM	Tsc1DC-/-			Mean±SEM	Tsc1/mTorDC-/-			Mean±SEM
T cells	24	26.7	22.1	24.27 ± 1.335	14.4	13.1	13.3	13.6 ± 0.4041	23.8	22.1	21.5	22.47 ± 0.6888
CD8+ T	5.57	5.37	4.84	5.26 ± 0.2178	1.24	0.92	0.99	1.05 ± 0.09713	4.97	5.15	5.12	5.08 ± 0.05568
CD4+ T	16.82	19.89	15.89	17.53 ± 1.209	12	10.99	10.92	11.3 ± 0.3489	17.3	15.47	15.01	15.93 ± 0.6994
% of total lymphocytes
	WT			Mean±SEM	Tsc1DC-/-			Mean±SEM	Tsc1/mTorDC-/-			Mean±SEM
T cells	69.8	75.2	59.4	68.13 ± 4.637	45.2	43.7	43	43.97 ± 0.6489	50.5	48.5	52	50.33 ± 1.014
CD8+ T	23.59	22.71	18.35	21.55 ± 1.62	5.29	5.11	4.47	4.957 ± 0.2488	13.53	15.91	14.3	14.58 ± 0.7012
CD4+ T	42.58	49.18	38.49	43.42 ± 3.114	37.74	36.97	36.68	37.13 ± 0.3163	34.49	29.97	35.46	33.31 ± 1.692
Cell number spleen (106)
	WT			mean±SEM	Tsc1DC-/-			mean±SEM	Tsc1/mTorDC-/-			mean±SEM
T cells	23.064	28.142	22.321	24.51 ± 1.829	15.307	12.262	13.167	13.58 ± 0.9028	22.491	24.045	21.93	22.82 ± 0.6326
CD8+ T	5.3508	5.6565	4.8883	5.299 ± 0.2233	1.321	0.8632	0.9809	1.055 ± 0.1373	4.7006	5.6024	5.2193	5.174 ± 0.2613
CD4+ T	16.168	20.966	16.049	17.73 ± 1.62	12.751	10.287	10.81	11.28 ± 0.7495	16.351	16.831	15.307	16.16 ± 0.4499
Cell number pLN (106)
	WT			mean±SEM	Tsc1DC-/-			mean±SEM	Tsc1/mTorDC-/-			mean±SEM
T cells	5.1512	6.2266	4.4312	5.27 ± 0.5217	3.6838	3.1202	3.4056	3.403 ± 0.1627	4.1713	4.1274	4.0144	4.104 ± 0.04673
CD8+ T	1.7411	1.8804	1.3693	1.664 ± 0.1525	0.431	0.3651	0.3542	0.3834 ± 0.02399	1.1179	1.3538	1.104	1.192 ± 0.08105
CD4+ T	3.1423	4.0722	2.8714	3.362 ± 0.3636	3.076	2.6397	2.905	2.874 ± 0.1269	2.849	2.5507	2.7378	2.713 ± 0.08704

## Sheet: Fig 2B
% of total splenocytes
	WT			Mean±SEM	Tsc1DC-/-			Mean±SEM	Tsc1/RptorDC-/-			Mean±SEM
T cells	21.8	27.7	22.2	23.9 ± 1.904	10.5	11.9	11.6	11.33 ± 0.4256	14.5	19.4	20.4	18.1 ± 1.823
CD8+ T	4.033	4.3212	4.1736	4.176 ± 0.0832	0.42525	0.59381	0.5278	0.5156 ± 0.04904	3.1175	4.1904	5.1816	4.163 ± 0.596
CD4+ T	16.459	21.9661	16.761	18.4 ± 1.787	9.219	10.5196	10.208	9.982 ± 0.3921	9.7005	13.4054	13.5456	12.22 ± 1.259
% of total lymphocytes
	WT			Mean±SEM	Tsc1DC-/-			Mean±SEM	Tsc1/RptorDC-/-			Mean±SEM
T cells	65.8	68.8	62.7	65.77 ± 1.761	44.6	38.9	37.5	40.33 ± 2.171	51.1	48.9	51.2	50.4 ± 0.7506
CD8+ T	16.3184	16.5808	17.2425	16.71 ± 0.2749	4.17456	4.0067	2.87625	3.686 ± 0.4077	11.7019	10.2201	13.6192	11.85 ± 0.9839
CD4+ T	47.1128	49.88	42.1344	46.38 ± 2.266	38.1776	32.9094	32.4375	34.51 ± 1.84	35.1057	35.3058	34.4064	34.94 ± 0.2726
Cell number spleen (106)
	WT			mean±SEM	Tsc1DC-/-			mean±SEM	Tsc1/RptorDC-/-			mean±SEM
T cells	22.781	28.0047	20.3574	23.71 ± 2.256	9.9225	12.6854	12.4468	11.68 ± 0.8839	15.341	19.0508	19.9308	18.11 ± 1.406
CD8+ T	4.21449	4.36873	3.82719	4.137 ± 0.1611	0.4019	0.633	0.56633	0.5337 ± 0.06867	3.2983	4.11497	5.06242	4.159 ± 0.5097
CD4+ T	17.1997	22.2077	15.3698	18.26 ± 2.044	8.712	11.2139	10.9532	10.29 ± 0.7941	10.263	13.1641	13.2341	12.22 ± 0.9789
Cell number pLN (106)
	WT			mean±SEM	Tsc1DC-/-			mean±SEM	Tsc1/RptorDC-/-			mean±SEM
T cells	5.60616	5.7448	4.99092	5.447 ± 0.2317	3.8847	3.47377	3.0075	3.455 ± 0.2534	4.4355	4.46457	4.52608	4.475 ± 0.0267
CD8+ T	1.39033	1.3845	1.3725	1.382 ± 0.005249	0.3636	0.3578	0.23068	0.3174 ± 0.04337	1.0157	0.9331	1.20394	1.051 ± 0.08014
CD4+ T	4.01401	4.16498	3.3539	3.844 ± 0.249	3.3253	2.93881	2.60149	2.955 ± 0.2091	3.0472	3.22342	3.04153	3.104 ± 0.05971

## Sheet: Fig 2D
Annexin V+ PI- cells %
	WT						Mean±SEM	Tsc1DC-/-						Mean±SEM
CD8+ T	2.9	2.39	3.39	2.87	2.98	2.65	2.863 ± 0.1369	14.9	6.99	14.2	9.08	12.2	7.26	10.77 ± 1.418

[truncated: 51 more sheets: Fig 2E, Fig 2F, Fig 3A, Fig 3B, Fig 3C, Fig 3D, Fig 3E, Fig 4B, Fig 4E, Fig 4F, Fig 4G, Fig 4I, Fig 5A, Fig 5B, Fig 5E, Fig 5F, Fig 6B, Fig 6C, Fig 6D, Fig 6E …]
